# Supplementary material for: Stress, Anxiety, and Depression Levels among University Students: Three Years from the Beginning of the Pandemic
Source: Clin Pract. 2023 Apr 27;13(3):596–609. doi: 10.3390/clinpract13030054 (PMC10204477; doi:10.3390/clinpract13030054)
Supplement: Supplementary file 1 [file clinpract-13-00054-s001.zip]

Archive with 1 entries (1 files):
- clinpract-2338939-supplementary.pdf
